# Supplementary material for: CAPN: a Combine Attention Partial Network for glove detection
Source: PeerJ Comput Sci. 2023 Sep 14;9:e1558. doi: 10.7717/peerj-cs.1558 (PMC10557478; doi:10.7717/peerj-cs.1558)
Supplement: Data S1 [file peerj-cs-09-1558-s001.txt]

https://figshare.com/articles/dataset/hand-dataset/22138781
https://figshare.com/articles/dataset/glove_dataset_zip/22138439
dataset
